# Supplementary material for: A single-cell hematopoietic microenvironmental atlas reveals progressive maturation of bone marrow vascular niche
Source: Cell Regen. 2025 Dec 4;14:50. doi: 10.1186/s13619-025-00265-7 (PMC12675905; doi:10.1186/s13619-025-00265-7)
Supplement: Supplementary file 2 — Supplementary Material 2: Table S1. Description of all data sources in the hematopoietic microenvironment atlas. [file 13619_2025_265_MOESM2_ESM.xlsx]

## Sheet: Sheet1
Number	Tissue	Study (PMID)	Study (Last Author)	Study (First Author)	Stage	Cell Type	Development stage	Technology	Download	Cell Number (Totally)	Frequency of total(%)	Species
1	Bone Marrow	36332570	Hui Cheng	Zhaofeng Zheng	Embryo	BMECs,BMSCs,HSPCs	PCW13-PCW14	10x Genomics	https://doi.org/10.6084/m9.figshare.21253758.v1	5920	5.28	Human
2	Bone Marrow	38714197	Kai Tan	Shovik Bandyopadhyay	Adult	BMECs,BMSCs,HSPCs	52-73 years	10x Genomics	GSE253355	15128	13.49	Human
3	Liver	34341490	Feng Liu	Suwei Gao	Embryo	ECs,SCs,HSPCs	E11.5-E14.5	10x Genomics	CRA002489	13883	12.38	Mouse
4	Bone Marrow	35288551	Ralf H. Adams	Yang Liu	Embryo	BMECs,BMSCs,HSPCs	E18.5	BD	GSE152285	2068	1.84	Mouse
5	Bone Marrow	36868235	Sean J. Morrison	Nergis Kara	Postnatal/Juvenile	BMECs,BMSCs	P4/P14	10x Genomics	PRJNA835050	20905	18.64	Mouse
6	Bone Marrow	32822583	Jeffrey A. Magee	Yanan Li	Postnatal/Juvenile	HSPCs	P7/P14	10x Genomics	GSE128761	12219	10.89	Mouse
7	Bone Marrow	34260921	Ralf H. Adams	Kishor K. Sivaraj	Juvenile	BMECs,BMSCs	P21	10x Genomics	GSE156635/GSE156636	17067	15.22	Mouse
8	Bone Marrow	30971824	Iannis Aifantis	Anastasia N. tikhonova	Adult	BMECs,BMSCs,HSPCs	6-22weeks	10x Genomics	GSE108892/GSE118436	13085	11.67	Mouse
9	Bone Marrow	36650381	Emmanuelle Passegué	Carl A. Mitchell	Old	BMECs,BMSCs,HSPCs	24 months	10x Genomics	GSE169162	11891	10.6	Mouse
